# Supplementary material for: Functional In Vivo Screening Identifies microRNAs Regulating Metastatic Dissemination of Prostate Cancer Cells to Bone Marrow
Source: Cancers (Basel). 2023 Jul 31;15(15):3892. doi: 10.3390/cancers15153892 (PMC10416931; doi:10.3390/cancers15153892)
Supplement: Supplementary file 1 [file cancers-15-03892-s001.zip]

Archive with 1 entries (1 files):
- cancers-2466399-supplementary.pdf
